# Supplementary material for: The HDAC Inhibitors Scriptaid and LBH589 Combined with the Oncolytic Virus Delta24-RGD Exert Enhanced Anti-Tumor Efficacy in Patient-Derived Glioblastoma Cells
Source: PLoS One. 2015 May 18;10(5):e0127058. doi: 10.1371/journal.pone.0127058 (PMC4436250; doi:10.1371/journal.pone.0127058)
Supplement: S1 Table — (XLSX) [file pone.0127058.s004.xlsx]

## Sheet: TP53 mutation status
GSC	TP53 status	Scriptaid / Delta24RGD	Scriptaid/Delta24-RGD	Responder	Non responder	p value = 0.57
GS160	ND	NR	TP53 mutant	3	1
GS257	ND	R	WT	3	3
GS368	ND	R
GS79	ND	NR
GS102	TP53Δ	R
GS184	TP53Δ	R
GS209	TP53Δ	R
GS249	TP53Δ	NR
GS224	WT	R
GS245	WT	NR
GS274	WT	R
GS289	WT	R
GS335	WT	NR
GS359	WT	NR
GSC	TP53 status	LBH589 / Delta24RGD	LBH589/Delta24-RGD	Responder	Non responder	p value = 1
GS160	ND	R	TP53 mutant	2	2
GS257	ND	NR	WT	4	2
GS368	ND	NR
GS79	ND	NR
GS102	TP53Δ	R
GS184	TP53Δ	NR
GS209	TP53Δ	R
GS249	TP53Δ	NR
GS224	WT	R
GS245	WT	NR
GS274	WT	R
GS289	WT	R
GS335	WT	R
GS359	WT	NR

## Sheet: HDAC ScriptaidDelta24RGD
Probe Illumina	FC NR - R	p value
HDAC9	-0.814494	0.0310615
HDAC9	-1.44621	0.0636221
HDAC5	0.604567	0.0725245
HDAC9	-0.672293	0.107466
HDAC8	-0.465532	0.202457
HDAC7A	0.37628	0.206613
HDAC10	0.484098	0.297954
HDAC3	-0.139367	0.297992
HDAC1	-0.202686	0.340799
HDAC9	-0.241566	0.444304
HDAC2	-0.12229	0.504124
HDAC7A	-0.204617	0.563361
HDAC9	-0.159131	0.690881
HDAC2	0.18603	0.735868
HDAC4	-0.051031	0.771865
HDAC6	-0.0915262	0.7854
HDAC11	0.140078	0.827486
HDAC5	0.103996	0.861186
HDAC7	-0.0159419	0.956415
HDAC7	-0.0207952	0.95797

## Sheet: HDACs LBH589Delta24RGD
Probe Illumina	Fold change NR - R	p-value
HDAC3	-0.246926	0.049
HDAC9	-0.504784	0.212986
HDAC9	-0.466305	0.280077
HDAC9	-0.846982	0.303887
HDAC2	-0.175436	0.332244
HDAC2	-0.453081	0.404843
HDAC9	-0.244336	0.438946
HDAC7	0.177696	0.538777
HDAC5	0.219055	0.542601
HDAC7	0.23159	0.553977
HDAC5	0.268257	0.650584
HDAC10	-0.20286	0.669428
HDAC6	-0.14204	0.671833
HDAC9	0.154798	0.698939
HDAC7A	-0.111306	0.718193
HDAC1	0.0716762	0.740996
HDAC7A	-0.115164	0.746348
HDAC4	-0.0531048	0.762828
HDAC8	0.0233271	0.950988
HDAC11	-0.000445476	0.999448

## Sheet: RB pathway ScriptaidDelta24RGD
Gene	Fold change R - NR	p value
ABL1	1.06491	0.0161612
CDK6	0.953086	0.0192637
ANAPC11	0.380829	0.0311569
CDC16	-0.0740429	0.0314322
GADD45A	0.639614	0.0332077
PTTG1	0.718014	0.041171
PRKDC	0.115014	0.043916
PTTG2	-0.667114	0.0452819
CCNA2	0.827214	0.048374

## Sheet: RB pathway LBH589Delta24RGD
Gene	Fold change R - NR	p value
MAD2L2	1.22948	0.000888556
E2F2	1.62597	0.00707484
CDC16	-0.437167	0.0082767
CDC16	-0.176667	0.0114326
CDKN2C	2.91208	0.0119334
MCM7	0.3501	0.0123348
CCNE1	0.852467	0.0188717
CDC16	-0.2273	0.0212045
CCNE1	1.01888	0.0240359
CDKN2C	1.79648	0.0255235
CDC25B	0.585483	0.0276566
ZBTB17	0.353683	0.0307733
CDK6	1.274	0.0327666
MCM7	2.26912	0.0330812
CCNB1	1.07363	0.0330996
CDC25C	2.31959	0.0339462
MCM5	1.1664	0.0340251
TTK	1.87697	0.0340616
PTTG1	1.10047	0.0393059
CDKN2B	2.14608	0.040352
ATM	-1.29232	0.0444942
RBL1	-0.263982	0.0451899

## Sheet: ITGAVB3
Scriptaid /Delta24-RGD
Gene	FC (R - NR)	p value
ITGAV-Scriptaid	0.482986	0.0031117
ITGB3- Scriptaid	2.05293	0.0190553
LBH589 /Delta24-RGD
Gene	FC (R - NR)	p value
ITGAV-LBH589	0.363383	0.0342263
